# Supplementary material for: Deregulation of the MiR-193b-KRAS Axis Contributes to Impaired Cell Growth in Pancreatic Cancer
Source: PLoS One. 2015 Apr 23;10(4):e0125515. doi: 10.1371/journal.pone.0125515 (PMC4408116; doi:10.1371/journal.pone.0125515)
Supplement: S1 Table — (XLSX) [file pone.0125515.s004.xlsx]

## Sheet: Sheet1
Patient ID	Sex	Age	Histology	Differentiation	LN metastasis
1	male	47	PDAC	poor	positive
2	male	56	PDAC	moderate	negative
3	female	42	IPMN-INV	poor	negative
4	female	60	PDAC	moderate	positive
5	male	59	PDAC	poor	negative
6	male	65	PDAC	well	positive
7	female	67	PDAC	well	positive
8	male	56	PDAC	well	positive
9	male	58	PDAC	moderate	positive
10	female	57	PDAC	well	negative
11	male	75	PDAC	well	negative
IPMN-INV: intraductal papillary mucinous neoplasm-associated invasive carcinoma
